# Supplementary material for: Fe (III)-Mediated Antioxidant Response of the Acidotolerant Microalga Coccomyxa onubensis
Source: Antioxidants (Basel). 2023 Mar 1;12(3):610. doi: 10.3390/antiox12030610 (PMC10045799; doi:10.3390/antiox12030610)
Supplement: Supplementary file 1 [file antioxidants-12-00610-s001.zip]

Archive with 1 entries (1 files):
- antioxidants-2203950-supplementary.pdf
